# Supplementary material for: The Basics of Evolution Strategies: The Implementation of the Biomimetic Optimization Method in Educational Modules
Source: Biomimetics (Basel). 2024 Jul 18;9(7):439. doi: 10.3390/biomimetics9070439 (PMC11274816; doi:10.3390/biomimetics9070439)
Supplement: Supplementary file 1 [file biomimetics-09-00439-s001.zip]

Archive with 5 entries (5 files):
- S1_Milk_carton.pdf
- S2_Brachistochrone.pdf
- S3_EvoBrach.pdf
- S4_EvoBrach.zip
- S5_Statistik_ES.pdf
